# Supplementary material for: ATF6β is not essential for the development of physiological cardiac hypertrophy
Source: PLoS One. 2025 Apr 7;20(4):e0320178. doi: 10.1371/journal.pone.0320178 (PMC11975135; doi:10.1371/journal.pone.0320178)
Supplement: S1 File — Spreadsheet includes the mean, SEM, and data point values for all groups Figs 1–6 . (XLSX) [file pone.0320178.s005.xlsx]

## Sheet: Sheet1
Figure 1B		Mean	+/- SEM
Wt	Rest	4.503	0.09554
Wt	Swim	5.204	0.1285
Atf6-/-	Rest	4.378	0.0706
Atf6-/-	Swim	4.725	0.1106
Atf6b-/-	Rest	4.453	0.08208
Atf6b-/-	Swim	4.915	0.1014
Figure 2B			Mean	+/- SEM
IVSd	Wt	Day 0	0.7289	0.02066
		Day 20	0.84	0.0343
	Atf6-/-	Day 0	0.773	0.05294
		Day 20	0.651	0.02795
	Atf6b-/-	Day 0	0.7169	0.02632
		Day 20	0.8392	0.02379
IVSs	Wt	Day 0	0.9805	0.03505
		Day 20	1.099	0.04832
	Atf6-/-	Day 0	0.93	0.09222
		Day 20	0.809	0.03453
	Atf6b-/-	Day 0	0.9362	0.05141
		Day 20	1.015	0.02873
LVPWd	Wt	Day 0	0.8374	0.05431
		Day 20	1.031	0.07912
	Atf6-/-	Day 0	0.707	0.06229
		Day 20	0.782	0.06603
	Atf6b-/-	Day 0	0.7338	0.02901
		Day 20	1.014	0.09524
LVPWs	Wt	Day 0	1.089	0.0654
		Day 20	1.244	0.07384
	Atf6-/-	Day 0	0.93	0.07597
		Day 20	1.016	0.1092
	Atf6b-/-	Day 0	0.9669	0.02622
		Day 20	1.203	0.08631
LVIDd	Wt	Day 0	3.575	0.1094
		Day 20	3.523	0.1038
	Atf6-/-	Day 0	3.704	0.1766
		Day 20	3.876	0.1538
	Atf6b-/-	Day 0	3.638	0.1252
		Day 20	3.35	0.1305
LVIDs	Wt	Day 0	2.427	0.1044
		Day 20	2.315	0.1099
	Atf6-/-	Day 0	2.622	0.2171
		Day 20	2.906	0.1527
	Atf6b-/-	Day 0	2.491	0.1095
		Day 20	2.313	0.1193
FS	Wt	Day 0	32.41	1.366
		Day 20	34.51	1.847
	Atf6-/-	Day 0	30.48	3.555
		Day 20	25.21	1.836
	Atf6b-/-	Day 0	31.25	1.798
		Day 20	31.18	1.451
Figure 3A			Mean	+/- SEM
Hspa5	Wt	Rest	1.106	0.2824
		Swim	0.6896	0.1514
	Atf6-/-	Rest	1.404	0.1551
		Swim	0.8577	0.1522
	Atf6b-/-	Rest	1.191	0.3751
		Swim	0.8511	0.2696
Hsp90b1	Wt	Rest	1.166	0.338
		Swim	0.7502	0.1638
	Atf6-/-	Rest	0.7176	0.08469
		Swim	0.572	0.2169
	Atf6b-/-	Rest	0.7808	0.359
		Swim	0.5348	0.1489
Adgrg3	Wt	Rest	1.188	0.3856
		Swim	2.65	0.4082
	Atf6-/-	Rest	1.433	0.3173
		Swim	4.88	1.034
	Atf6b-/-	Rest	1.508	0.184
		Swim	4.444	1.382
Calr	Wt	Rest	1.095	0.2703
		Swim	0.7026	0.1944
	Atf6-/-	Rest	1.665	0.2399
		Swim	1.376	0.5641
	Atf6b-/-	Rest	0.8084	0.3358
		Swim	0.5385	0.1008
Sdf2l1	Wt	Rest	1.101	0.2615
		Swim	1.133	0.5027
	Atf6-/-	Rest	0.7954	0.1223
		Swim	0.6999	0.3236
	Atf6b-/-	Rest	1.896	0.5056
		Swim	1.446	0.3073
Manf	Wt	Rest	1.129	0.3115
		Swim	0.8462	0.33
	Atf6-/-	Rest	1.148	0.297
		Swim	0.9025	0.3302
	Atf6b-/-	Rest	1.201	0.3167
		Swim	1.23	0.3194
Figure 3B			Mean	+/- SEM
Nppa	Wt	Rest	1.192	0.3526
		Swim	1.244	0.1929
	Atf6-/-	Rest	1.085	0.203
		Swim	1.203	0.2486
	Atf6b-/-	Rest	2.16	1.383
		Swim	1.82	0.6082
Nppb	Wt	Rest	1.184	0.3544
		Swim	1.186	0.2207
	Atf6-/-	Rest	1.133	0.7197
		Swim	1.098	0.282
	Atf6b-/-	Rest	1.214	0.4533
		Swim	1.106	0.2331
Actc1	Wt	Rest	1.024	0.1001
		Swim	0.732	0.09035
	Atf6-/-	Rest	0.9675	0.1003
		Swim	0.8675	0.1374
	Atf6b-/-	Rest	0.958	0.1056
		Swim	0.884	0.3044
Myh6	Wt	Rest	1.006	0.04343
		Swim	1.312	0.2343
	Atf6-/-	Rest	1.09	0.1098
		Swim	1.153	0.1018
	Atf6b-/-	Rest	0.856	0.05767
		Swim	1.796	0.3586
Myh7	Wt	Rest	1.038	0.1423
		Swim	0.748	0.1199
	Atf6-/-	Rest	2.055	0.267
		Swim	0.885	0.1389
	Atf6b-/-	Rest	1.99	0.7193
		Swim	1.008	0.2029
Figure 4			Mean	+/- SEM
Rheb	Wt	Rest	1.409	0.6975
		Swim	1.09	0.344
	Atf6-/-	Rest	1.387	0.2026
		Swim	2	0.8108
	Atf6b-/-	Rest	1.958	0.9424
		Swim	1.532	0.7203
Hgf	Wt	Rest	1.004	0.04479
		Swim	1.86	0.3557
	Atf6-/-	Rest	1.133	0.1613
		Swim	1.658	0.3013
	Atf6b-/-	Rest	1.276	0.3811
		Swim	3.612	1.701
Tnni3	Wt	Rest	1.016	0.08824
		Swim	1.206	0.2435
	Atf6-/-	Rest	1.108	0.153
		Swim	1.818	0.5944
	Atf6b-/-	Rest	0.94	0.2483
		Swim	7.096	3.252
Igf1r	Wt	Rest	1.03	0.1288
		Swim	1.496	0.3848
	Atf6-/-	Rest	1.84	0.1551
		Swim	1.683	0.1314
	Atf6b-/-	Rest	1.414	0.06608
		Swim	1.716	0.1055
Hand2	Wt	Rest	1.006	0.05501
		Swim	1.192	0.1618
	Atf6-/-	Rest	1.315	0.1803
		Swim	1.243	0.2114
	Atf6b-/-	Rest	1.444	0.3246
		Swim	1.598	0.3631
Gata4	Wt	Rest	1.05	0.1604
		Swim	5.568	3.997
	Atf6-/-	Rest	1.285	0.09734
		Swim	4.143	2.445
	Atf6b-/-	Rest	1.29	0.1473
		Swim	1.918	0.1301
Cited4	Wt	Rest	1.048	0.1656
		Swim	0.814	0.101
	Atf6-/-	Rest	0.865	0.2557
		Swim	0.66	0.08495
	Atf6b-/-	Rest	1.306	0.2279
		Swim	1.242	0.2457
Cebpb	Wt	Rest	1.038	0.1494
		Swim	1.406	0.2192
	Atf6-/-	Rest	1.413	0.294
		Swim	0.79	0.06658
	Atf6b-/-	Rest	1.136	0.111
		Swim	2.028	0.4507
Figure 5B			Mean	+/- SEM
Hsp90b1/GRP94		Wt	1.131	0.2579
		Atf6-/-	1.009	0.2328
		Atf6b-/-	0.8332	0.1655
BiP/GRP78		Wt	1.158	0.09878
		Atf6-/-	1.256	0.06349
		Atf6b-/-	1.041	0.1746
Calreticulin		Wt	1.171	0.1198
		Atf6-/-	1.247	0.1368
		Atf6b-/-	1.458	0.1813
P-AKT		Wt	1.525	0.4029
		Atf6-/-	1.36	0.1488
		Atf6b-/-	0.9809	0.2646
AKT		Wt	1.169	0.08961
		Atf6-/-	1.466	0.03546
		Atf6b-/-	1.418	0.1895
P-ERK1/2		Wt	1.624	0.1141
		Atf6-/-	2.967	0.5523
		Atf6b-/-	1.099	0.1933
ERK1/2		Wt	1.167	0.1071
		Atf6-/-	1.48	0.1585
		Atf6b-/-	1.465	0.2694
Figure 6B				Mean	+/- SEM
P-Acetyl CoA Carboxylase			Wt	1	0.1565
			Atf6-/-	0.9131	0.09746
			Atf6b-/-	0.8804	0.02014
Acetyl CoA Carboxylase			Wt	1	0.07
			Atf6-/-	1.346	0.09803
			Atf6b-/-	1.251	0.1592
P-ATP Citrate Lyase			Wt	1	0.1042
			Atf6-/-	1.875	0.258
			Atf6b-/-	0.943	0.2257
ATP Citrate Lyase			Wt	1	0.1944
			Atf6-/-	1.197	0.03013
			Atf6b-/-	1.198	0.1091
AceCS1			Wt	1	0.1041
			Atf6-/-	1.29	0.01739
			Atf6b-/-	1.23	0.1505
ACSL1			Wt	1	0.1255
			Atf6-/-	1.056	0.05405
			Atf6b-/-	1.081	0.05479
Fatty Acid Synthase			Wt	1	0.2276
			Atf6-/-	2.66	0.6177
			Atf6b-/-	1.072	0.3997
Lipin 1			Wt	1	0.04826
			Atf6-/-	1.135	0.08214
			Atf6b-/-	1.2	0.1726
Figure 6D				Mean	+/- SEM
Hexokinase I			Wt	1	0.04746
			Atf6-/-	1.279	0.04044
			Atf6b-/-	1.082	0.1066
Hexokinase II			Wt	1	0.05601
			Atf6-/-	1.332	0.1302
			Atf6b-/-	1.342	0.1299
PKM2			Wt	1	0.03023
			Atf6-/-	1.317	0.1877
			Atf6b-/-	0.9075	0.1299
PKM1/2			Wt	1	0.04691
			Atf6-/-	1.007	0.007811
			Atf6b-/-	0.9892	0.01973
LDHA			Wt	1	0.2096
			Atf6-/-	1.495	0.3503
			Atf6b-/-	1.028	0.1595
PKFP			Wt	1	0.1741
			Atf6-/-	1.445	0.2955
			Atf6b-/-	0.9371	0.08582
Pyruvate Dehydrogenase			Wt	1	0.08883
			Atf6-/-	1.005	0.0272
			Atf6b-/-	0.944	0.04865
